# Supplementary material for: A multiscale mathematical model of cell dynamics during neurogenesis in the mouse cerebral cortex
Source: BMC Bioinformatics. 2019 Sep 14;20:470. doi: 10.1186/s12859-019-3018-8 (PMC6744691; doi:10.1186/s12859-019-3018-8)
Supplement: Supplementary file 3 — Cell counts. Values in columns D, E and H correspond to the dots in Fig. 3g, f and h. Lines labeled with Ctrl correspond to wild type (WT) in blue and Ftm-/- to (KO) mutant in red. Points at a given age correspond to different embryos, from up to two different litters. (XLSX 14 kb) [file 12859_2019_3018_MOESM3_ESM.xlsx]

## Sheet: Time course of neurogenesis FTM
					Deep Layer (DL)	Upper Layer (UL)	Total
		APs	IPPs	IPs	neurons	neurons	neurons
		Pax6+Tbr2-	Pax6+Tbr2+	Tbr2+Ctip2-	Ctip2+ Satb2-	Satb2+	DL + UL
E12.5	Ctrl	480	38	151	89	nd	89
		499	38	142	97	nd	97
		472	21	151	77	nd	77
		404	48	127	81	nd	81
		485	24	113	82	nd	82
		500	15	154	85	nd	85
		475	18	96	96	nd	96
		486	24	127	127	nd	127
		417	16	81	81	nd	81
	Ftm-/-	409	8	84	38	nd	38
		485	10	99	61	nd	61
		378	4	35	53	nd	53
E13.5	Ctrl	658	73	378	52	159	211
		647	79	377	57	171	228
		603	64	373	49	165	214
		509	64	239	56	174	230
	Ftm-/-	677	13	131	132	2	134
		401	16	133	127	0	127
		470	16	125	116	1	117
		466	10	112	153	6	159
E14.5	Ctrl	607	99	490	132	546	678
		511	78	370	245	463	708
		576	74	436	186	531	717
	Ftm-/-	413	61	234	93	41	134
		467	70	293	78	113	191
		464	54	307	77	139	216
E15	Ctrl	458	51	396	154	560	714
		507	53	347	143	575	718
	Ftm-/-	554	128	394	268	189	457
		449	73	295	548	249	797
		508	143	378	279	411	690
E15.5	Ctrl	458	143	486	220	1040	1260
		459	120	406	265	730	995
		414	106	390	250	950	1200
	Ftm-/-	483	138	570	76	507	583
		341	100	439	111	751	862
		514	143	614	185	680	865
E16	Ctrl	417	92	536	333	923	1256
		372	127	452	366	820	1186
		428	150	516	305	932	1237
	Ftm-/-	610	214	734	219	716	935
		592	254	684	189	382	571
		564	225	611	205	594	799
E16.5	Ctrl	324	121	486	402	987	1389
		210	93	337	415	973	1388
		274	103	375	407	969	1376
	Ftm-/-	312	171	501	182	1078	1260
		385	122	486	330	789	1119
		365	121	495	264	963	1227
E17.5	Ctrl	435	103	420	151	938	1089
		335	86	395	149	942	1091
		337	87	404	155	953	1108
	Ftm-/-	272	67	221	172	851	1023
		268	98	282	167	845	1012
E18.5	Ctrl	297	50	104	390	654	1044
		282	57	96	380	748	1128
	Ftm-/-	144	43	167	624	680	1304
		109	8	150	635	714	1349
		112	30	172	142	862	1004
